# Supplementary material for: The Role of the Cardiothoracic Surgeon in the Age of AI—Are the Robots Going to Take Our Jobs?
Source: Med Sci (Basel). 2026 Mar 25;14(2):164. doi: 10.3390/medsci14020164 (PMC13108180; doi:10.3390/medsci14020164)
Supplement: Supplementary file 1 [file medsci-14-00164-s001.zip]

Archive with 3 entries (2 files):
- medsci-4152687-supplementary/
- medsci-4152687-supplementary/Supplementary File S1.pdf
- medsci-4152687-supplementary/Supplementary Table S1.pdf
